# Supplementary material for: Quality of Care Is Improved by Rapid Short Incubation MALDI-ToF Identification from Blood Cultures as Measured by Reduced Length of Stay and Patient Outcomes as Part of a Multi-Disciplinary Approach to Bacteremia in Pediatric Patients
Source: PLoS One. 2016 Aug 11;11(8):e0160618. doi: 10.1371/journal.pone.0160618 (PMC4981314; doi:10.1371/journal.pone.0160618)
Supplement: S1 Table — (XLSX) [file pone.0160618.s001.xlsx]

## Sheet: Peds Data_Table1&2
	Time to initial identification											Time to finalized result
	2012	2013	2014									2012	2013	2014	Mann-Whitney Test for Two Independent Samples
	71.0167	35.2167	37.7333		Mann-Whitney Test for Two Independent Samples							95.05	60.6333	64.5667
	64.7	66.35	48.8			2012	2014					90.1	91.0333	84.1667		2012	2013
	106.6	24.85	19.6		count	2012	2013					106.6	118.917	19.6	count	39	37
	48.6167	48.0833	26.5833		count	39	34					48.6167	74.15	26.5833	median	84.6667	70.3
	78.5833	44.7167	21.3		median	70.1667	47.4667					78.5833	68.4833	21.3	rank sum	1728	1198
	92.0167	39.9667	22.5833		rank sum	1815	886					92.0167	64.0667	22.5833	U	495	948
	92.4	47.2833	60.1		U	291	1035					92.4	98.6667	60.1
	68.0833	213.317	50.4167			one tail	two tail					68.0833	213.317	50.4167		one tail	two tail
	68.9667	213.317	14.55		alpha	one tail	two tail					68.9667	92.1167	14.55	alpha	0.05
	53.0167	33.1	19.3833		alpha	0.05						53.0167	213.317	88.5833	U	495
	122.283	47.0167	37.1167		U	291						122.283	67.8667	63.75	mean	721.5
	81.8333	42.9333	64.15		mean	663						81.8333	33.1	87.15	std dev	96.225
	23.95	42.8667	21.8333		std dev	90.4268						23.95	47.0167	123.367	z-score	2.35386
	68.7	45.1167	18.4667		z-score	4.11383						68.7	42.9333	131.8	effect r	0.270006
	140.733	28.1833	51.9833		effect r	0.481487	#VALUE!					140.733	42.65	73.7	U-crit	563.224	532.902
	47.3333	42.3333	21.8667		U-crit	514.261	485.767					47.3333	42.8667	95.65	p-value	0.00928985	0.0185797
	44.3833	46.3833	70.6		p-value	1.94577e-05	3.89154e-05					44.3833	45.1167	91.55	sig (norm)	yes	yes
	54.0833	68.6	41.3		sig (norm)	yes	yes					54.0833	28.1833	65.1667
	54.1167	47.9667	154.267									54.1167	42.3333	154.267		Mann-Whitney Test for Two Independent Samples
	49.6167	25.5833	62.3167		Mann-Whitney Test for Two Independent Samples							49.6167	46.3833	62.3167
	140.85	63.9667	28.75									140.85	68.6	66.6			2013	2014
	69.35	52.1167	20.3667		SUMMARY	2013	2014					69.35	47.9667	70.5333		count	37	24
	70.1667	64.35	24.5833		count	34	24					70.1667	50.3667	69.65		median	70.3	68.125
	85.4667	55.3167	38.9167		median	47.4667	32.9333					85.4667	85.55	84.6667		rank sum	1164	727
	44.25	59.4			rank sum	1181	530					69.8	76.8833			U	427	461
	57.9333	65.1			U	230	586					84.6667	86
	127.717	46.5										127.733	78.4667				one tail	two tail
	58.6833	69.4833			T TEST: Equal Variances	one tail	two tail					81.4167	82.6167			alpha	0.05
	95.2333	40.7333			alpha	0.05	t-stat					146.817	90.2167			U	427
	50.2667	39.5833			U	230	2.16116					75.9833	70.3			mean	444
	132.217	77.8167			mean	408	2.16116					132.3	93.85			std dev	67.7348
	68.1167	55.6			std dev	63.3404						68.1167	66.2333			z-score	0.250979
	39.65	47.8333			z-score	2.81021						110.633	63.9			effect r	0.0321346
	92.5	47.65			effect r	0.368999	t-stat					92.5	77.8167			U-crit	332.586	311.242
	104.733				U-crit	303.814	283.855					104.733	82.6833			p-value	0.400915	0.80183
	104.6				p-value	0.00247542	0.00495084					104.6	72.4			sig (norm)	no	no
	96.1				sig (norm)	yes	yes					124.167	73.8
	100.933											100.933				Mann-Whitney Test for Two Independent Samples
	131.35				Mann-Whitney Test for Two Independent Samples							131.35
																	2012	2014
						2012	2014					39	37	24		count	39	24
					count	39	24									median	84.6667	68.125
					median	70.1667	32.9333									rank sum	1384.5	631.5
					rank sum	1588	428									U	331.5	604.5
					U	128	808
					Cohen d												one tail	two tail
						one tail	two tail									alpha	0.05
					alpha	0.05										U	331.5
					U	128										mean	468
					mean	468										std dev	70.6541
					std dev	70.6541										z-score	1.93195
					z-score	4.81218										effect r	0.243403
					effect r	0.606277										U-crit	351.784	329.521
					U-crit	351.784	329.521									p-value	0.026683	0.053366
					p-value	7.46474e-07	1.49295e-06									sig (norm)	yes	no
					sig (norm)	yes	yes
																																									#DIV/0!

## Sheet: Time to change
Time to antibiotic change									Length of hospital stay
2012	2013	2014							2012	2013	2014
78.3167									365.117	1483.7	665.783			Mann-Whitney Test for Two Independent Samples
									2142.62	144.233	28.7167
									385.883	1268.52	477.867				2012	2013
									1236.03	279.983	472.2			count	39	35
	61.4167	38.8333							46.0833	341.917	68.9333			median	364.1	283.6
		22.0833							171.767	95.7333	288.533			rank sum	1486	1289
		61.7667							539.767	564.983	114.3			U	659	706
71.5333									404.85	564.983	37.25
	115.5	74.9833							240.433	883.333	424.267				one tail	two tail
									58.0667	564.983	6.88333			alpha	0.05
	115.5	39.8333							172.317	883.333	258.717			U	659
	60.4333								226.65	575.383	4.91667			mean	682.5
71.7		27.4167							1179.78	2128.92	323.3			std dev	92.3648
									445.817	265.8	244			z-score	0.254426
	99.6667	58.5							293.233	357.95	311.25			effect r	0.0295764
									1095.47	74.4	49.7667			U-crit	530.573	501.468
									198.8	6.71667	45.6167			p-value	0.399583	0.799166
	60.3333								585	517.833	670.183			sig (norm)	no	no
53.5833									1031.97	67.3	25.95
51.25		91.4167							3633.67	2705.37				Mann-Whitney Test for Two Independent Samples
	90								978.233	1134.58	511.3
									73	81.1	1140.53				2013	2014
		127.417							2551.85	38.9167	311.146			count	35	22
	64.7667	39							5.13333	1.96667				median	283.6	273.625
55.2833									245.583	689.183				rank sum	1095	558
106									598.767	69.3833				U	305	465
	81.6667								202.15	910.667
									68.6167	14.4167					one tail	two tail
									119.65	238				alpha	0.05
									2.93333					U	305
									134.8					mean	385
	47.5833								7.26667	196.667				std dev	61.0055
62.4167	94.9333								598.767	195.2				z-score	1.31136
	79.5								364.1	62.3833				effect r	0.173694
									364.1	132.45				U-crit	284.655	265.431
									364.1	283.6				p-value	0.0948684	0.189737
	46.9833								842.383	413.55				sig (norm)	no	no
									220.083
									87.4667					Mann-Whitney Test for Two Independent Samples
Mann-Whitney Test for Two Independent Samples
															2012	2014
	2012	2013												count	39	22
count	8	13												median	364.1	273.625
median	66.975	79.5												rank sum	1298	593
rank sum	76	155												U	340	518
U	64	40
															one tail	two tail
	one tail	two tail												alpha	0.05
alpha	0.05													U	340
U	40													mean	429
mean	52													std dev	66.5808
std dev	13.8082													z-score	1.33672
z-score	0.869048													effect r	0.17115
effect r	0.189642													U-crit	319.484	298.504
U-crit	29.2875	24.9364												p-value	0.0906567	0.181313
p-value	0.19241	0.384821												sig (norm)	no	no
sig (norm)	no	no
p-value	0.206836	0.413671
sig (exact)	no	no
Mann-Whitney Test for Two Independent Samples
	2013	2014
count	13	10
median	79.5	49.1667
rank sum	186	90
U	35	95
	one tail	two tail
alpha	0.05
U	35
mean	65
std dev	16.1245
z-score	1.86052
effect r	0.387945
U-crit	38.4775	33.3965
p-value	0.0314059	0.0628118
sig (norm)	yes	no
p-value	0.0332979	0.0665958
sig (exact)	yes	no
Mann-Whitney Test for Two Independent Samples
	2012	2014
count	8	10
median	66.975	49.1667
rank sum	89	82
U	27	53
	one tail	two tail
alpha	0.05
U	27
mean	40
std dev	11.2546
z-score	1.15508
effect r	0.272255
U-crit	21.4878	17.9413
p-value	0.124029	0.248058
sig (norm)	no	no
p-value	0.137141	0.274281
sig (exact)	no	no

## Sheet: Time to initiate antibx
Time to initiate antibiotics
2012	2013	2014
19.45	12.65	15.4			Mann-Whitney Test for Two Independent Samples
2.93333	1.28333	20.65
-2.65	0.9					2012	2013
6.45	2.1				count	29	30
	5.58333				median	8.23333	10.05
19.4	3.81667	7.81667			rank sum	858	912
	10.65	1.3			U	447	423
8.41667	10.65
34.0833	65.6833	-0.566667				one tail	two tail
2.4	10.65				alpha	0.05
23	65.6833	1.75			U	423
5.68333	7.43333	12.85			mean	435
1.81667	-12.0833	16.9833			std dev	65.9545
	16.8167				z-score	0.181944
	23.65	18.8			effect r	0.023687
8.23333	4.01667	2.26667			U-crit	326.514	305.731
		24.65			p-value	0.427814	0.855627
8.5	5.58333				sig (norm)	no	no
34.7167	13.9333
	3.11667	0.8
2.96667	1.38333	5.31667			Mann-Whitney Test for Two Independent Samples
5.53333	30.2333
-0.483333						2013	2014
		-0.3			count	30	14
29.6333	45.6167				median	10.05	6.56667
0.466667	2.95				rank sum	710	280
6.83333					U	175	245
11.3167	12.0667
32.5167	5.8					one tail	two tail
					alpha	0.05
3.26667					U	175
	9.45				mean	210
0.466667	17.3167				std dev	39.6863
44.9833					z-score	0.881917
44.9833	8.1				effect r	0.132954
44.9833	14.5333				U-crit	144.722	132.216
2.21667	31.75				p-value	0.188911	0.377822
18.5333					sig (norm)	no	no
					Mann-Whitney Test for Two Independent Samples
29	30	14
						2012	2014
					count	29	14
					median	8.23333	6.56667
					rank sum	680	266
					U	161	245
						one tail	two tail
					alpha	0.05
					U	161
					mean	203
					std dev	38.5832
					z-score	1.08856
					effect r	0.166003
					U-crit	139.536	127.378
					p-value	0.138175	0.27635
					sig (norm)	no	no

## Sheet: Gram stain
Time to Gram stain result
2012	2013	2014
21.5333	22.2333	26.5167			Mann-Whitney Test for Two Independent Samples
35.7833	52.2833	40.6
33.4333	21.9667	19.45				2012	2013
22.0667	23.75	23.3333			count	40	37
29.95	20.0833	14.75			median	26.9417	22.2333
25.9333	21.9	17.9833			rank sum	1623	1380
23.9833	21.0833	33.0333			U	677	803
39.8	21.0833	23.15
18.7667	43.7833	6.46667				one tail	two tail
28.9833	21.0833	16.1			alpha	0.05
23.25	43.7833	20.4833			U	677
32.9333	19.0333	36.6667			mean	740
13.5333	20.5333	9.15			std dev	98.0816
18.5	21.3	18.8333			z-score	0.642322
91.7833	15.8667	33.8833			effect r	0.0731994
10.9	22.4667	19.0833			U-crit	578.67	547.764
9.91667	20.85	18.3833			p-value	0.260332	0.520664
19.05	14.4167	28.4667			sig (norm)	no	no
29.65	20.95	63.8833
10.3667	29.7667	35.5833			Mann-Whitney Test for Two Independent Samples
18.3333	19.05	24.7333
30.6333	24.1667	21.15				2013	2014
21.3167	15.6167	19.45			count	37	24
36.5333	51.4333	35.1167			median	22.2333	22.15
20.3167	26.2167				rank sum	1199	692
34.2667	47.7167				U	392	496
55.35	29.75
36.5833	36.7833					one tail	two tail
21.0167	38.8833				alpha	0.05
23.3333	21.3				U	392
39.5	26.9333				mean	444
32.4	16.0833				std dev	67.7348
22.1167	16				z-score	0.7677
9.96667	52.1333				effect r	0.0982939
27.95	31.05				U-crit	332.586	311.242
51.35	24.45				p-value	0.221333	0.442665
17.7167	24.4				sig (norm)	no	no
50.8667
55.5					Mann-Whitney Test for Two Independent Samples
29.3632
						2012	2014
					count	40	24
					median	26.9417	22.15
					rank sum	1377	703
					U	403	557
						one tail	two tail
					alpha	0.05
					U	403
					mean	480
					std dev	72.111
					z-score	1.0678
					effect r	0.133475
					U-crit	361.388	338.665
					p-value	0.142806	0.285612
					sig (norm)	no	no

## Sheet: Stay final summary
Time to change											LOS
2012	2013	2014									A2012	A2013	A2014				12 UC	13 UC	14UC						12C	13C	14C
78.3167											365.117	1483.7	665.783					1483.7	665.783						365.117				Mann-Whitney Test for Two Independent Samples							Mann-Whitney Test for Two Independent Samples
											2142.62	144.233	28.7167				2142.62	144.233	28.7167						404.85
											385.883	1268.52	477.867				385.883	1268.52	477.867						1179.78					12 UC	12C						12C	14C
											1236.03	279.983	472.2				1236.03	279.983	472.2						1031.97				count	24	7					count	7	8
	61.4167	38.8333									46.0833	341.917	68.9333				46.0833	95.7333	37.25						3633.67	341.917	68.9333		median	214.4	598.767					median	598.767	299.84
		22.0833									171.767	95.7333	288.533				171.767	564.983	6.88333						245.583	883.333	288.533		rank sum	339	157					rank sum	76	44
		61.7667									539.767		114.3				539.767		4.91667						598.767	883.333	114.3		U	129	39					U	8	48
71.5333											404.85	564.983	37.25				240.433		244							575.383	424.267
	115.5	74.9833									240.433	883.333	424.267				58.0667	2128.92	49.7667							357.95	258.717			one tail	two tail						one tail	two tail
											58.0667	564.983	6.88333				172.317	265.8	45.6167							517.833	323.3		alpha	0.05						alpha	0.05
	115.5	39.8333									172.317		258.717				226.65	74.4	670.183							1134.58	311.25		U	39						U	8
	60.4333										226.65	575.383	4.91667				445.817	6.71667	25.95							1.96667			mean	84						mean	28
71.7		27.4167									1179.78	2128.92	323.3				293.233	67.3	511.3							910.667	311.146		std dev	21.166						std dev	8.64099
											445.817	265.8	244				1095.47	2705.37	1140.53							196.667			z-score	2.12605						z-score	2.31455
	99.6667	58.5									293.233	357.95	311.25				198.8	81.1								195.2			effect r	0.38185						effect r	0.597614
											1095.47	74.4	49.7667				585	38.9167								62.3833			U-crit	49.185	42.5154					U-crit	13.7868	11.064
											198.8	6.71667	45.6167				978.233	689.183								413.55			p-value	0.0167495	0.0334991					p-value	0.0103188	0.0206376
	60.3333										585	517.833	670.183				73	69.3833						Average	1065.68	498.059	262.556		sig (norm)	yes	yes					sig (norm)	yes	yes
53.5833				Mann-Whitney Test for Two Independent Samples							1031.97	67.3	25.95				2551.85	14.4167						A.days	44.4032	20.7525	10.9398
51.25		91.4167									3633.67	2705.37						238						Count	7	13	8		Mann-Whitney Test for Two Independent Samples							p-value	0.0102564	0.0205128
	90				A2013	A2014					978.233	1134.58	511.3				202.15																			sig (exact)	yes	yes
				count	33	22					73	81.1	1140.53				68.6167													13 UC	13C
		127.417		median	279.983	273.625					2551.85	38.9167	311.146				119.65	132.45											count	20	13
	64.7667	39		rank sum	986	554					5.13333	1.96667					2.93333	283.6											median	191.117	413.55					Mann-Whitney Test for Two Independent Samples
55.2833				U	301	425					245.583	689.183					134.8												rank sum	312	249
106											598.767	69.3833					7.26667												U	158	102						12C	13C
	81.6667				one tail	two tail					202.15	910.667				Average	499.018	531.635	312.926																	count	7	13
				alpha	0.05						68.6167	14.4167				A.days	20.7924	22.1515	13.0386											one tail	two tail					median	598.767	413.55
				U	301						119.65	238																	alpha	0.05						rank sum	91	119
				mean	363						2.93333																		U	102						U	28	63
				std dev	58.2065						134.8																		mean	130
	47.5833			z-score	1.06517						7.26667	196.667																	std dev	27.1416							one tail	two tail
62.4167	94.9333			effect r	0.143628						598.767	195.2																	z-score	1.03163						alpha	0.05
	79.5			U-crit	267.259	248.917					364.1	62.3833																	effect r	0.179583						U	28
				p-value	0.143399	0.286798						132.45																	U-crit	85.356	76.8034					mean	45.5
				sig (norm)	no	no						283.6																	p-value	0.151124	0.302247					std dev	12.6194
	46.9833										842.383	413.55																	sig (norm)	no	no					z-score	1.38675
8	13	10		Mann-Whitney Test for Two Independent Samples							220.083																		Mann-Whitney Test for Two Independent Samples							effect r	0.310087
											87.4667																									U-crit	24.7429	20.7664
					A2012	A2014				Average	582.543	508.761	294.61																	14UC	14C					p-value	0.0827589	0.165518
				count	37	22				A. days	24.2726	21.1984	12.2754																count	14	8					sig (norm)	no	no
				median	293.233	273.625				Count	37	33	22																median	146.883	299.84
				rank sum	1191	579																							rank sum	155	98					p-value	0.0913442	0.182688
				U	326	488																							U	62	50					sig (exact)	no	no
					one tail	two tail																								one tail	two tail					Mann-Whitney Test for Two Independent Samples
				alpha	0.05																								alpha	0.05
				U	326																								U	50							13C	14C
				mean	407																								mean	56						count	13	8
				std dev	63.7966																								std dev	14.6515						median	413.55	299.84
				z-score	1.26966																								z-score	0.409514						rank sum	164	67
				effect r	0.165296																								effect r	0.0873087						U	31	73
				U-crit	302.064	281.961																							U-crit	31.9004	27.2836
				p-value	0.102103	0.204205																							p-value	0.341081	0.682162						one tail	two tail
				sig (norm)	no	no																							sig (norm)	no	no					alpha	0.05
																																				U	31
																													p-value	0.356772	0.713544					mean	52
				Mann-Whitney Test for Two Independent Samples																									sig (exact)	no	no					std dev	13.8082
																																				z-score	1.52083
					A2012	A2013																														effect r	0.331873
				count	37	33																														U-crit	29.2875	24.9364
				median	293.233	279.983																														p-value	0.0641507	0.128301
				rank sum	1349	1136																														sig (norm)	no	no
				U	575	646
																																				p-value	0.0701263	0.140253
					one tail	two tail																														sig (exact)	no	no
				alpha	0.05
				U	575
				mean	610.5
				std dev	84.9956
				z-score	0.417669
				effect r	0.049921
				U-crit	470.695	443.912
				p-value	0.338095	0.676189
				sig (norm)	no	no
																																											0
																																											0
																																											#DIV/0!
																																											#DIV/0!
																																											-1
																																											#DIV/0!
																																											0.05
																																											#DIV/0!

## Sheet: Sheet3
All cause mortality risk
2012	∆	no change		RR	1/39
2013	1 of 8	0/31		10.67	0/35
2014	0 of 15	0/20		1.31
	1 of 14	0/8		1.8	1 of 22
						1.46
Direct attributable
2012
2013
2014	0/13			0.64		4.22

## Sheet: Sheet1
	12 UC	12C	13 UC	13C	14UC	14C					12C	13C	14C
		365.117	1483.7		665.783						365.117
	2142.62	404.85	144.233		28.7167						404.85
	385.883	1179.78	1268.52		477.867						1179.78
	1236.03	1031.97	279.983		472.2						1031.97
	46.0833	3633.67	95.7333	341.917	37.25	68.9333					3633.67	341.917	68.9333
	171.767	245.583	564.983	883.333	6.88333	288.533					245.583	883.333	288.533
	539.767	598.767		883.333	4.91667	114.3					598.767	883.333	114.3
	240.433			575.383	244	424.267						575.383	424.267
	58.0667		2128.92	357.95	49.7667	258.717						357.95	258.717
	172.317		265.8	517.833	45.6167	323.3						517.833	323.3
	226.65		74.4	1134.58	670.183	311.25						1134.58	311.25
	445.817		6.71667	1.96667	25.95							1.96667
	293.233		67.3	910.667	511.3	311.146						910.667	311.146
	1095.47		2705.37	196.667	1140.53							196.667
	198.8		81.1	195.2								195.2
	585		38.9167	62.3833								62.3833
	978.233		689.183	413.55								413.55
	73	1065.68	69.3833	498.059		262.556				Average	1065.68	498.059	262.556
	2551.85	44.4032	14.4167	20.7525		10.9398				A.days	44.4032	20.7525	10.9398
			238							Count	7	13	8
	202.15
	68.6167
	119.65		132.45
	2.93333		283.6
	134.8
	7.26667
Average	499.018		531.635		312.926
A.days	20.7924		22.1515		13.0386
